# Supplementary material for: CAF-Associated Paracrine Signaling Worsens Outcome and Potentially Contributes to Chemoresistance in Epithelial Ovarian Cancer
Source: Front Oncol. 2022 Mar 3;12:798680. doi: 10.3389/fonc.2022.798680 (PMC8927667; doi:10.3389/fonc.2022.798680)
Supplement: Supplementary file 2 [file Table_1.xlsx]

## Sheet: Covariates_HGSOC
AGE_AT_DIAGNOSIS	TUMORSIZE_MM	PRIMARY_SITE	PATH_T_STAGE	PATH_N_STAGE	PATH_M_STAGE	STAGE_FIGO	GRADE	LYMPHOVASCULAR_INVASION_INDICATOR	VASCULAR_INVASION_INDICATOR	ICD_O_3_HISTOLOGY	RFS_MONTHS	OS_MONTHS	OS_STATUS	RESISTANCE_TO_THERAPY
65	40	Right	3	1	X	III	2	0	0	M8260/6	45	125	NA	NO
67	13	Bilateral	3	1	X	III	3	1	0	M8441/3	32	44	DECEASED	NO
73	35	Right	3	0	X	III	2	1	0	M8441/3	NA	73	NA	NO
52	NA	Bilateral	3	NA	X	III	3	1	0	M8461/3	9	21	DECEASED	YES
51	40	Left	3	NA	X	III	NA	NA	NA	M8441/3	4	13	DECEASED	YES
66	27	Right	3	0	1	III	2	NA	NA	M8441/3	8	31	DECEASED	YES
84	70	Left	3	1	X	III	2	0	0	M8441/6	8	42	DECEASED	YES
66	27	Right	3	0	1	III	2	NA	NA	M8441/3	8	31	DECEASED	YES
65	NA	Right	3	NA	X	III	2	1	0	M8140/3	8	13	DECEASED	YES
48	200	NA	3	NA	X	III	2	1	0	M8441/3	9	35	DECEASED	YES
56	130	Left	2	1	X	III	2	1	0	M8461/3	NA	138	NA	NO
84	70	Left	3	1	X	III	2	0	0	M8441/6	8	42	DECEASED	YES
54	8	Left	3	NA	1	IV	3	1	0	M8441/3	28	36	DECEASED	NO
23	20	Bilateral	3	1	X	III	2	1	0	M8441/3	6	55	DECEASED	YES
63	24	Left	2	1	X	III	2	1	0	M8441/3	80	93	DECEASED	NO
67	13	Bilateral	3	1	X	III	3	1	0	M8441/3	32	44	DECEASED	NO
54	8	Left	3	NA	1	IV	3	1	0	M8441/3	28	36	DECEASED	NO
73	35	Bilateral	3	0	X	III	2	1	0	M8441/3	NA	73	NA	NO
72	40	Right	1	0	X	I	2	0	0	M8441/3	NA	109	NA	NO
56	130	Left	2	1	X	III	2	1	0	M8461/3	8	13	DECEASED	YES
59	30	Left	3	0	X	III	2	0	0	M8441/3	9	15	DECEASED	YES
56	NA	Left	3	1	X	III	2	1	0	M8441/3	8	11	DECEASED	YES
74	25	Left	NA	NA	NA	IV	NA	NA	NA	M8140/6	NA	12	DECEASED	NA
78	140	Left	3	1	NA	III	3	1	0	M8441/3	47	63	DECEASED	NO
