# Supplementary material for: CAF-Associated Paracrine Signaling Worsens Outcome and Potentially Contributes to Chemoresistance in Epithelial Ovarian Cancer
Source: Front Oncol. 2022 Mar 3;12:798680. doi: 10.3389/fonc.2022.798680 (PMC8927667; doi:10.3389/fonc.2022.798680)
Supplement: Supplementary file 3 [file Table_2.xlsx]

## Sheet: Covariates_Validation
AGE_AT_DIAGNOSIS	PRIMARY_SITE	GRADE	VASCULAR_INVASION_INDICATOR	LYMPHOVASCULAR_INVASION_INDICATOR	KARNOFSKY_PERFORMANCE_SCORE	ECOG_SCORE	CLINICAL_STAGE	HISTOLOGICAL_DIAGNOSIS	ICD_O_3_HISTOLOGY	TUMOR_TISSUE_SITE	OS_STATUS	OS_MONTHS	RFS_STATUS	RFS_MONTHS	RESISTANCE_TO_THERAPY
45	Bilateral	G3	NA	YES	NA	NA	Stage IIIB	Serous Cystadenocarcinoma	8441/3	Ovary	DECEASED	49	Recurred/Progressed	19	NO
52	NA	G3	NA	NA	NA	NA	Stage IIIB	Serous Cystadenocarcinoma	8441/3	Ovary	LIVING	NA	DiseaseFree	NA	NA
60	Bilateral	G3	NA	NA	NA	1	Stage IIC	Serous Cystadenocarcinoma	8441/3	Ovary	DECEASED	44	Recurred/Progressed	7	YES
61	Bilateral	G3	NA	NO	NA	1	Stage IIIC	Serous Cystadenocarcinoma	8441/3	Ovary	DECEASED	34	Recurred/Progressed	9	YES
87	Left	G3	NA	NO	NA	1	Stage IIIB	Serous Cystadenocarcinoma	8441/3	Ovary	LIVING	77	Recurred/Progressed	44	NO
46	Bilateral	G2	NA	NO	NA	1	Stage IIIA	Serous Cystadenocarcinoma	8441/3	Ovary	DECEASED	57	Recurred/Progressed	40	NO
48	NA	G3	NA	NA	NA	NA	Stage IIIC	Serous Cystadenocarcinoma	8441/3	Ovary	LIVING	1	DiseaseFree	1	NA
80	Right	G3	NO	NO	NA	NA	Stage IIC	Serous Cystadenocarcinoma	8441/3	Ovary	DECEASED	29	Recurred/Progressed	13	NO
56	Bilateral	G3	NO	NO	NA	NA	Stage IIIC	Serous Cystadenocarcinoma	8441/3	Ovary	DECEASED	58	Recurred/Progressed	6	YES
67	Bilateral	G3	YES	YES	NA	NA	Stage IIIC	Serous Cystadenocarcinoma	8441/3	Ovary	DECEASED	18	NA	NA	NA
57	Left	G3	YES	YES	NA	NA	Stage IIIC	Serous Cystadenocarcinoma	8441/3	Ovary	DECEASED	36	Recurred/Progressed	9	YES
51	Bilateral	G3	NO	YES	NA	NA	Stage IIIC	Serous Cystadenocarcinoma	8441/3	Ovary	DECEASED	10	NA	NA	NA
58	Left	G3	YES	YES	NA	NA	Stage IV	Serous Cystadenocarcinoma	8441/3	Ovary	DECEASED	89	Recurred/Progressed	34	NO
58	Bilateral	G3	NO	NO	NA	NA	Stage IIIC	Serous Cystadenocarcinoma	8441/3	Ovary	LIVING	58	Recurred/Progressed	16	NO
61	Bilateral	G2	NO	NO	NA	NA	Stage IIC	Serous Cystadenocarcinoma	8441/3	Ovary	LIVING	62	Recurred/Progressed	15	NO
57	Right	G3	NO	NO	NA	NA	Stage IIIC	Serous Cystadenocarcinoma	8441/3	Ovary	LIVING	55	DiseaseFree	55	NA
55	Right	G3	NO	NO	NA	NA	Stage IIIA	Serous Cystadenocarcinoma	8441/3	Ovary	LIVING	30	DiseaseFree	30	NA
58	Bilateral	G3	NO	NO	NA	NA	Stage IIIA	Serous Cystadenocarcinoma	8441/3	Ovary	LIVING	18	Recurred/Progressed	18	NO
51	Bilateral	G3	YES	YES	NA	NA	Stage IV	Serous Cystadenocarcinoma	8441/3	Ovary	LIVING	3	DiseaseFree	3	NA
79	Bilateral	G3	NO	NO	NA	NA	Stage IIIC	Serous Cystadenocarcinoma	8441/3	Ovary	LIVING	9	DiseaseFree	9	NA
77	Right	G3	NO	NO	NA	NA	Stage IIB	Serous Cystadenocarcinoma	8441/3	Ovary	LIVING	6	DiseaseFree	6	NA
50	Bilateral	G2	YES	YES	NA	NA	Stage IV	Serous Cystadenocarcinoma	8441/3	Ovary	DECEASED	35	Recurred/Progressed	21	NO
63	Bilateral	G3	YES	YES	NA	NA	Stage IIIC	Serous Cystadenocarcinoma	8441/3	Ovary	DECEASED	5	NA	NA	NA
43	Bilateral	G3	YES	YES	NA	NA	Stage IIIC	Serous Cystadenocarcinoma	8441/3	Ovary	LIVING	63	Recurred/Progressed	19	NO
58	Bilateral	G3	YES	YES	NA	NA	Stage IIIC	Serous Cystadenocarcinoma	8441/3	Ovary	DECEASED	21	NA	NA	NA
63	Bilateral	G3	NO	NO	NA	NA	Stage IIIC	Serous Cystadenocarcinoma	8441/3	Ovary	LIVING	12	DiseaseFree	12	NA
71	Bilateral	G3	NO	NO	NA	0	Stage IIIC	Serous Cystadenocarcinoma	8441/3	Ovary	DECEASED	19	NA	NA	NA
70	Bilateral	G3	NA	YES	NA	0	Stage IIIC	Serous Cystadenocarcinoma	8441/3	Ovary	DECEASED	37	NA	NA	NA
71	Bilateral	G3	NA	NA	NA	NA	Stage IIIC	Serous Cystadenocarcinoma	8441/3	Ovary	DECEASED	18	NA	NA	NA
44	Bilateral	G3	NA	NA	80	NA	Stage IIIC	Serous Cystadenocarcinoma	8441/3	Ovary	LIVING	83	Recurred/Progressed	41	NO
52	Bilateral	G3	NA	NA	NA	NA	Stage IIIC	Serous Cystadenocarcinoma	8441/3	Ovary	LIVING	87	Recurred/Progressed	46	NO
46	Bilateral	G3	NA	NA	80	NA	Stage IIIC	Serous Cystadenocarcinoma	8441/3	Ovary	DECEASED	46	Recurred/Progressed	11	YES
57	Bilateral	G3	NA	NA	NA	NA	Stage IIIC	Serous Cystadenocarcinoma	8441/3	Ovary	LIVING	145	DiseaseFree	145	NA
48	Bilateral	G3	NA	NA	NA	NA	Stage IIIC	Serous Cystadenocarcinoma	8441/3	Ovary	DECEASED	43	Recurred/Progressed	15	NO
55	Right	G3	NA	NA	80	NA	Stage IIIC	Serous Cystadenocarcinoma	8441/3	Ovary	DECEASED	72	Recurred/Progressed	18	NO
60	Bilateral	G3	NA	NA	NA	NA	Stage IIIC	Serous Cystadenocarcinoma	8441/3	Ovary	DECEASED	66	Recurred/Progressed	18	NO
54	Bilateral	G3	NA	NA	80	NA	Stage IIIC	Serous Cystadenocarcinoma	8441/3	Ovary	LIVING	109	Recurred/Progressed	29	NO
50	Bilateral	G3	NA	NA	NA	NA	Stage IIIC	Serous Cystadenocarcinoma	8441/3	Ovary	LIVING	59	DiseaseFree	59	NA
66	Bilateral	G3	NA	NA	NA	NA	Stage IIIC	Serous Cystadenocarcinoma	8441/3	Ovary	DECEASED	49	Recurred/Progressed	10	YES
46	Bilateral	G3	NA	NA	NA	NA	Stage IV	Serous Cystadenocarcinoma	8441/3	Ovary	LIVING	86	Recurred/Progressed	32	NO
49	Left	G3	NA	NA	NA	NA	Stage IIIC	Serous Cystadenocarcinoma	8441/3	Ovary	DECEASED	77	Recurred/Progressed	14	NO
50	Bilateral	G3	NA	NA	80	NA	Stage IV	Serous Cystadenocarcinoma	8441/3	Ovary	DECEASED	29	Recurred/Progressed	7	YES
57	Bilateral	GX	NA	NA	60	NA	Stage IV	Serous Cystadenocarcinoma	8441/3	Ovary	LIVING	81	Recurred/Progressed	10	YES
82	NA	G3	NA	NA	NA	NA	Stage IIIC	Serous Cystadenocarcinoma	8441/3	Ovary	DECEASED	17	Recurred/Progressed	8	YES
76	Right	G2	NA	NA	NA	NA	Stage IIIC	Serous Cystadenocarcinoma	8441/3	Ovary	DECEASED	87	NA	NA	NA
48	NA	G3	NA	NA	80	NA	Stage IIIC	Serous Cystadenocarcinoma	8441/3	Ovary	LIVING	127	Recurred/Progressed	27	NO
73	NA	G3	NA	NA	60	NA	Stage IIIC	Serous Cystadenocarcinoma	8441/3	Ovary	DECEASED	66	Recurred/Progressed	18	NO
64	Bilateral	G3	NA	NA	NA	NA	Stage IIIC	Serous Cystadenocarcinoma	8441/3	Ovary	LIVING	66	Recurred/Progressed	51	NO
46	Bilateral	G3	NA	NA	80	NA	Stage IIIC	Serous Cystadenocarcinoma	8441/3	Ovary	DECEASED	34	Recurred/Progressed	22	NO
78	Bilateral	G3	NA	NA	60	1	Stage IIIC	Serous Cystadenocarcinoma	8441/3	Ovary	DECEASED	65	Recurred/Progressed	11	YES
53	Bilateral	G3	NA	NA	60	NA	Stage IV	Serous Cystadenocarcinoma	8441/3	Ovary	DECEASED	54	Recurred/Progressed	15	NO
50	Bilateral	G3	NA	NA	60	NA	Stage IIIC	Serous Cystadenocarcinoma	8441/3	Ovary	LIVING	15	Recurred/Progressed	14	NO
51	Bilateral	G3	NA	NA	80	NA	Stage IV	Serous Cystadenocarcinoma	8441/3	Ovary	LIVING	78	Recurred/Progressed	48	NO
68	Bilateral	G3	NA	NA	70	NA	Stage IIIC	Serous Cystadenocarcinoma	8441/3	Ovary	LIVING	70	DiseaseFree	70	NA
56	Bilateral	GX	YES	YES	NA	0	Stage IIIC	Serous Cystadenocarcinoma	8441/3	Ovary	LIVING	28	DiseaseFree	28	NA
66	Right	G3	NA	NA	NA	0	Stage IIIC	Serous Cystadenocarcinoma	8441/3	Ovary	LIVING	25	Recurred/Progressed	20	NO
51	Bilateral	G3	NO	NO	NA	0	Stage IIIC	Serous Cystadenocarcinoma	8441/3	Ovary	LIVING	19	DiseaseFree	19	NA
46	Bilateral	G3	NO	NO	NA	0	Stage IIIC	Serous Cystadenocarcinoma	8441/3	Ovary	LIVING	17	DiseaseFree	17	NA
46	Bilateral	G3	NA	YES	NA	NA	Stage IV	Serous Cystadenocarcinoma	8441/3	Ovary	LIVING	3	DiseaseFree	3	NA
65	Right	G3	YES	YES	NA	NA	Stage IIIC	Serous Cystadenocarcinoma	8441/3	Ovary	LIVING	41	Recurred/Progressed	16	NO
45	Left	G3	NA	NA	NA	NA	Stage IIIC	Serous Cystadenocarcinoma	8441/3	Ovary	LIVING	27	Recurred/Progressed	26	NO
48	Right	G3	YES	YES	NA	NA	Stage IIIC	Serous Cystadenocarcinoma	8441/3	Ovary	DECEASED	32	Recurred/Progressed	4	YES
46	Right	G3	NA	NA	NA	NA	Stage IIIC	Serous Cystadenocarcinoma	8441/3	Ovary	LIVING	9	DiseaseFree	9	NA
63	Right	G3	NA	NA	NA	NA	Stage IIIC	Serous Cystadenocarcinoma	8441/3	Ovary	DECEASED	51	Recurred/Progressed	32	NO
63	Right	G3	NA	YES	NA	NA	Stage IIIC	Serous Cystadenocarcinoma	8441/3	Ovary	LIVING	3	DiseaseFree	3	NA
56	Left	G3	NA	NA	NA	NA	Stage IIIC	Serous Cystadenocarcinoma	8441/3	Ovary	DECEASED	69	Recurred/Progressed	21	NO
61	Right	G3	NO	NO	NA	NA	Stage IIIC	Serous Cystadenocarcinoma	8441/3	Ovary	LIVING	4	DiseaseFree	4	NA
54	Left	G3	NA	NO	NA	NA	Stage IIIC	Serous Cystadenocarcinoma	8441/3	Ovary	DECEASED	39	Recurred/Progressed	15	NO
59	Left	G3	NA	YES	NA	NA	Stage IIIC	Serous Cystadenocarcinoma	8441/3	Ovary	DECEASED	33	NA	NA	NA
63	Right	G3	NO	NO	NA	NA	Stage IIC	Serous Cystadenocarcinoma	8441/3	Ovary	LIVING	1	DiseaseFree	1	NA
45	Left	G3	YES	NO	NA	NA	Stage IIIC	Serous Cystadenocarcinoma	8441/3	Ovary	LIVING	116	Recurred/Progressed	40	NO
66	Bilateral	G3	YES	YES	NA	NA	Stage IIIC	Serous Cystadenocarcinoma	8441/3	Ovary	LIVING	87	DiseaseFree	87	NA
50	Bilateral	G3	NA	YES	NA	NA	Stage IV	Serous Cystadenocarcinoma	8441/3	Ovary	DECEASED	77	NA	NA	NA
45	Right	G3	YES	YES	NA	NA	Stage IV	Serous Cystadenocarcinoma	8441/3	Ovary	DECEASED	50	Recurred/Progressed	20	NO
59	Bilateral	G3	NA	NA	NA	NA	Stage IIIC	Serous Cystadenocarcinoma	8441/3	Ovary	DECEASED	22	NA	NA	NA
51	Bilateral	G3	NA	NA	NA	NA	Stage IIIC	Serous Cystadenocarcinoma	8441/3	Ovary	DECEASED	54	Recurred/Progressed	22	NO
52	Bilateral	G3	NA	YES	NA	NA	Stage IIIC	Serous Cystadenocarcinoma	8441/3	Ovary	LIVING	6	DiseaseFree	6	NA
35	Bilateral	G3	NA	NA	NA	NA	Stage IV	Serous Cystadenocarcinoma	8441/3	Ovary	LIVING	6	DiseaseFree	6	NA
54	Left	G3	NA	NA	NA	NA	Stage IV	Serous Cystadenocarcinoma	8441/3	Ovary	LIVING	8	DiseaseFree	8	NA
68	Bilateral	G3	NA	NA	NA	0	Stage IIIC	Serous Cystadenocarcinoma	8441/3	Ovary	LIVING	8	DiseaseFree	8	NA
62	Bilateral	G3	NA	NA	NA	NA	Stage IIIC	Serous Cystadenocarcinoma	8441/3	Ovary	LIVING	8	DiseaseFree	8	NA
61	Bilateral	G3	NA	YES	NA	NA	Stage IIIC	Serous Cystadenocarcinoma	8441/3	Ovary	LIVING	6	DiseaseFree	6	NA
67	Bilateral	G3	NA	NA	NA	NA	Stage IIIC	Serous Cystadenocarcinoma	8441/3	Ovary	LIVING	6	DiseaseFree	6	NA
46	Bilateral	G3	NA	NA	NA	0	Stage IIIC	Serous Cystadenocarcinoma	8441/3	Ovary	LIVING	6	DiseaseFree	6	NA
59	Bilateral	G3	NA	YES	NA	NA	Stage IIIC	Serous Cystadenocarcinoma	8441/3	Ovary	LIVING	5	DiseaseFree	5	NA
50	Left	G3	NA	NA	NA	NA	Stage IIIC	Serous Cystadenocarcinoma	8441/3	Ovary	LIVING	17	Recurred/Progressed	15	NO
68	Bilateral	G3	NA	NA	NA	1	Stage IIIC	Serous Cystadenocarcinoma	8441/3	Ovary	DECEASED	28	Recurred/Progressed	15	NO
60	Bilateral	G3	NA	YES	NA	NA	Stage IIIC	Serous Cystadenocarcinoma	8441/3	Ovary	DECEASED	19	Recurred/Progressed	11	YES
58	Bilateral	G3	NA	NO	NA	NA	Stage IIIC	Serous Cystadenocarcinoma	8441/3	Ovary	DECEASED	44	Recurred/Progressed	17	NO
57	Right	G3	NA	YES	NA	NA	Stage IIIC	Serous Cystadenocarcinoma	8441/3	Ovary	DECEASED	9	NA	NA	NA
71	Bilateral	G3	NA	NA	NA	NA	Stage IIIC	Serous Cystadenocarcinoma	8441/3	Ovary	DECEASED	73	Recurred/Progressed	32	NO
51	Right	G3	NA	YES	NA	NA	Stage IIIC	Serous Cystadenocarcinoma	8441/3	Ovary	DECEASED	106	Recurred/Progressed	41	NO
71	Right	G3	NA	NA	NA	NA	Stage IIIC	Serous Cystadenocarcinoma	8441/3	Ovary	LIVING	9	DiseaseFree	9	NA
57	Left	G3	NA	NA	NA	NA	Stage IIIC	Serous Cystadenocarcinoma	8441/3	Ovary	DECEASED	22	Recurred/Progressed	11	YES
72	Bilateral	G3	NA	NA	NA	NA	Stage IIIC	Serous Cystadenocarcinoma	8441/3	Ovary	DECEASED	27	Recurred/Progressed	21	NO
70	Bilateral	G3	NA	NA	NA	0	Stage IIIC	Serous Cystadenocarcinoma	8441/3	Ovary	DECEASED	57	Recurred/Progressed	28	NO
47	Bilateral	G3	NA	NA	NA	NA	Stage IIIC	Serous Cystadenocarcinoma	8441/3	Ovary	DECEASED	64	NA	NA	NA
57	Bilateral	G3	NA	NA	NA	NA	Stage IIIC	Serous Cystadenocarcinoma	8441/3	Ovary	DECEASED	16	Recurred/Progressed	7	YES
59	Bilateral	G3	NA	NA	NA	NA	Stage IIIB	Serous Cystadenocarcinoma	8441/3	Ovary	DECEASED	57	Recurred/Progressed	34	NO
49	Left	G3	NA	NA	NA	1	Stage IIIC	Serous Cystadenocarcinoma	8441/3	Ovary	DECEASED	41	Recurred/Progressed	29	NO
54	Bilateral	G3	NA	NA	NA	1	Stage IIIC	Serous Cystadenocarcinoma	8441/3	Ovary	DECEASED	52	Recurred/Progressed	25	NO
77	Left	G3	NA	YES	NA	0	Stage IIIC	Serous Cystadenocarcinoma	8441/3	Ovary	DECEASED	41	Recurred/Progressed	13	NO
53	Bilateral	G3	NA	NA	NA	NA	Stage IIIB	Serous Cystadenocarcinoma	8441/3	Ovary	DECEASED	58	Recurred/Progressed	18	NO
50	Bilateral	G3	NA	NA	NA	0	Stage IIIC	Serous Cystadenocarcinoma	8441/3	Ovary	DECEASED	88	Recurred/Progressed	52	NO
51	Left	G3	NA	NA	NA	NA	Stage IIB	Serous Cystadenocarcinoma	8441/3	Ovary	DECEASED	71	Recurred/Progressed	18	NO
49	Bilateral	G3	NA	NA	NA	NA	Stage IIIC	Serous Cystadenocarcinoma	8441/3	Ovary	DECEASED	40	Recurred/Progressed	15	NO
74	Bilateral	G3	NA	NA	NA	NA	Stage IIIC	Serous Cystadenocarcinoma	8441/3	Ovary	DECEASED	20	Recurred/Progressed	9	YES
51	Left	G4	NA	NA	NA	NA	Stage IIIC	Serous Cystadenocarcinoma	8441/3	Ovary	DECEASED	44	Recurred/Progressed	5	YES
68	Bilateral	G3	NA	NA	NA	0	Stage IIIC	Serous Cystadenocarcinoma	8441/3	Ovary	DECEASED	45	Recurred/Progressed	8	YES
67	Left	G3	NA	NA	NA	NA	Stage IIIC	Serous Cystadenocarcinoma	8441/3	Ovary	DECEASED	48	Recurred/Progressed	13	NO
68	Bilateral	G3	NA	NA	NA	NA	Stage IIIC	Serous Cystadenocarcinoma	8441/3	Ovary	DECEASED	26	Recurred/Progressed	7	YES
54	Bilateral	G3	NA	NA	NA	NA	Stage IIIB	Serous Cystadenocarcinoma	8441/3	Ovary	DECEASED	17	Recurred/Progressed	10	YES
54	Bilateral	G3	NA	NA	NA	NA	Stage IIIB	Serous Cystadenocarcinoma	8441/3	Ovary	DECEASED	90	Recurred/Progressed	33	NO
67	Bilateral	G3	NA	NA	NA	NA	Stage IIIC	Serous Cystadenocarcinoma	8441/3	Ovary	DECEASED	88	NA	NA	NA
57	Bilateral	G3	NA	NA	NA	NA	Stage IIIC	Serous Cystadenocarcinoma	8441/3	Ovary	DECEASED	38	Recurred/Progressed	13	NO
50	Bilateral	G3	NA	YES	NA	0	Stage IIIC	Serous Cystadenocarcinoma	8441/3	Ovary	LIVING	8	DiseaseFree	8	NA
67	Right	G3	NA	YES	NA	NA	Stage IIIC	Serous Cystadenocarcinoma	8441/3	Ovary	LIVING	3	DiseaseFree	3	NA
65	Bilateral	G3	NA	NA	NA	NA	Stage IIIC	Serous Cystadenocarcinoma	8441/3	Ovary	LIVING	4	DiseaseFree	4	NA
45	Bilateral	G3	NA	YES	NA	1	Stage IIIC	Serous Cystadenocarcinoma	8441/3	Ovary	LIVING	4	DiseaseFree	4	NA
45	Bilateral	G3	NA	YES	NA	NA	Stage IV	Serous Cystadenocarcinoma	8441/3	Ovary	LIVING	11	DiseaseFree	11	NA
81	Bilateral	G3	NA	YES	NA	NA	Stage IIIC	Serous Cystadenocarcinoma	8441/3	Ovary	LIVING	6	DiseaseFree	6	NA
72	Bilateral	G3	NA	YES	NA	0	Stage IIIC	Serous Cystadenocarcinoma	8441/3	Ovary	LIVING	6	DiseaseFree	6	NA
65	Bilateral	G3	NA	YES	NA	NA	Stage IIIC	Serous Cystadenocarcinoma	8441/3	Ovary	DECEASED	30	Recurred/Progressed	11	YES
77	Bilateral	G3	NA	NA	NA	NA	Stage IIIC	Serous Cystadenocarcinoma	8441/3	Ovary	DECEASED	11	Recurred/Progressed	2	YES
53	Bilateral	G3	NA	NA	100	0	Stage IIIC	Serous Cystadenocarcinoma	8441/3	Ovary	DECEASED	81	Recurred/Progressed	18	NO
47	Bilateral	G3	NA	NA	NA	1	Stage IIIC	Serous Cystadenocarcinoma	8441/3	Ovary	LIVING	5	DiseaseFree	5	NA
68	Bilateral	G3	NA	NA	NA	NA	Stage IIIC	Serous Cystadenocarcinoma	8441/3	Ovary	DECEASED	152	Recurred/Progressed	24	NO
55	Bilateral	G3	NA	NA	NA	NA	Stage IIIA	Serous Cystadenocarcinoma	8441/3	Ovary	DECEASED	45	Recurred/Progressed	35	NO
73	Bilateral	G3	NA	NA	NA	NA	Stage IIIC	Serous Cystadenocarcinoma	8441/3	Ovary	DECEASED	58	Recurred/Progressed	14	NO
80	Bilateral	G3	NA	YES	NA	NA	Stage IIIC	Serous Cystadenocarcinoma	8441/3	Ovary	DECEASED	35	NA	NA	NA
52	Bilateral	G3	NA	NA	NA	0	Stage IV	Serous Cystadenocarcinoma	8441/3	Ovary	DECEASED	110	Recurred/Progressed	20	NO
88	Bilateral	G3	NA	NA	NA	NA	Stage IIIC	Serous Cystadenocarcinoma	8441/3	Ovary	DECEASED	18	Recurred/Progressed	12	YES
65	Left	G3	NA	NA	NA	0	Stage IIIC	Serous Cystadenocarcinoma	8441/3	Ovary	DECEASED	28	Recurred/Progressed	9	YES
51	NA	G3	NA	NA	NA	0	Stage IIIA	Serous Cystadenocarcinoma	8441/3	Ovary	DECEASED	64	Recurred/Progressed	30	NO
68	Right	GB	NA	NA	NA	NA	Stage IIIA	Serous Cystadenocarcinoma	8441/3	Ovary	DECEASED	44	Recurred/Progressed	38	NO
67	Bilateral	G3	NA	YES	NA	0	Stage IIIC	Serous Cystadenocarcinoma	8441/3	Ovary	DECEASED	57	Recurred/Progressed	20	NO
76	Left	G3	NA	YES	NA	NA	Stage IIIC	Serous Cystadenocarcinoma	8441/3	Ovary	DECEASED	1	NA	NA	NA
57	Right	G3	NA	NA	NA	NA	Stage IIIC	Serous Cystadenocarcinoma	8441/3	Ovary	DECEASED	0	NA	NA	NA
58	Bilateral	G3	NA	YES	NA	NA	Stage IIB	Serous Cystadenocarcinoma	8441/3	Ovary	DECEASED	48	Recurred/Progressed	17	NO
56	Bilateral	G3	YES	YES	NA	NA	Stage IIIC	Serous Cystadenocarcinoma	8441/3	Ovary	DECEASED	32	Recurred/Progressed	27	NO
69	Bilateral	G3	NA	YES	NA	0	Stage IIA	Serous Cystadenocarcinoma	8441/3	Ovary	LIVING	45	DiseaseFree	45	NA
71	Bilateral	G3	NA	YES	NA	NA	Stage IIIC	Serous Cystadenocarcinoma	8441/3	Ovary	DECEASED	1	NA	NA	NA
69	Bilateral	G3	NA	NA	NA	NA	Stage IV	Serous Cystadenocarcinoma	8441/3	Ovary	DECEASED	67	Recurred/Progressed	19	NO
56	NA	G3	NA	NA	NA	0	Stage IIIC	Serous Cystadenocarcinoma	8441/3	Omentum	DECEASED	36	Recurred/Progressed	11	YES
47	Right	G3	NA	NA	NA	NA	NA	Serous Cystadenocarcinoma	8441/3	Omentum	DECEASED	17	NA	NA	NA
56	Bilateral	G3	NA	NA	NA	NA	Stage IIIC	Serous Cystadenocarcinoma	8441/3	Ovary	DECEASED	56	NA	NA	NA
56	Bilateral	G3	NA	NA	NA	NA	Stage IIIC	Serous Cystadenocarcinoma	8441/3	Ovary	DECEASED	53	Recurred/Progressed	15	NO
70	Left	G3	NA	NA	NA	NA	Stage IV	Serous Cystadenocarcinoma	8441/3	Ovary	DECEASED	1	NA	NA	NA
63	Bilateral	G3	NA	NA	NA	NA	Stage IV	Serous Cystadenocarcinoma	8441/3	Ovary	DECEASED	27	Recurred/Progressed	13	NO
42	Bilateral	G3	NA	NA	NA	NA	Stage IV	Serous Cystadenocarcinoma	8441/3	Ovary	DECEASED	33	Recurred/Progressed	9	YES
50	Bilateral	G3	NA	NA	NA	NA	Stage IIIC	Serous Cystadenocarcinoma	8441/3	Ovary	DECEASED	52	Recurred/Progressed	5	YES
56	Right	G3	NA	NA	NA	NA	Stage IIIC	Serous Cystadenocarcinoma	8441/3	Ovary	DECEASED	42	Recurred/Progressed	9	YES
66	Bilateral	G3	NA	NA	NA	NA	Stage IIIC	Serous Cystadenocarcinoma	8441/3	Ovary	DECEASED	2	NA	NA	NA
54	Bilateral	G3	NA	NA	NA	NA	Stage IIIC	Serous Cystadenocarcinoma	8441/3	Ovary	DECEASED	35	Recurred/Progressed	6	YES
73	Bilateral	G3	NA	NA	NA	NA	Stage IIIC	Serous Cystadenocarcinoma	8441/3	Ovary	DECEASED	65	Recurred/Progressed	24	NO
66	Bilateral	G3	NA	NA	NA	NA	Stage IIIC	Serous Cystadenocarcinoma	8441/3	Ovary	DECEASED	38	Recurred/Progressed	14	NO
66	Bilateral	G3	NA	NA	NA	0	Stage IIIC	Serous Cystadenocarcinoma	8441/3	Ovary	DECEASED	34	Recurred/Progressed	15	NO
62	Bilateral	G3	NA	NA	NA	NA	Stage IV	Serous Cystadenocarcinoma	8441/3	Ovary	DECEASED	3	NA	NA	NA
73	Bilateral	G3	NA	NA	NA	NA	Stage IIIC	Serous Cystadenocarcinoma	8441/3	Ovary	DECEASED	13	Recurred/Progressed	12	YES
74	Bilateral	G3	NA	NA	NA	NA	Stage IIIC	Serous Cystadenocarcinoma	8441/3	Ovary	DECEASED	34	NA	NA	NA
61	Bilateral	G3	NA	NA	NA	NA	Stage IIIC	Serous Cystadenocarcinoma	8441/3	Ovary	DECEASED	41	Recurred/Progressed	13	NO
38	Bilateral	G3	NA	NA	NA	NA	Stage IIIC	Serous Cystadenocarcinoma	8441/3	Ovary	DECEASED	66	Recurred/Progressed	8	YES
77	Bilateral	G3	NA	NA	NA	NA	Stage IIIC	Serous Cystadenocarcinoma	8441/3	Ovary	DECEASED	15	NA	NA	NA
71	Bilateral	G3	NA	NA	NA	NA	Stage IV	Serous Cystadenocarcinoma	8441/3	Ovary	DECEASED	19	Recurred/Progressed	11	YES
67	Bilateral	G3	NA	NA	NA	NA	Stage IIIC	Serous Cystadenocarcinoma	8441/3	Ovary	DECEASED	28	Recurred/Progressed	17	NO
66	Right	G3	NA	NA	NA	NA	Stage IIIC	Serous Cystadenocarcinoma	8441/3	Ovary	DECEASED	17	Recurred/Progressed	10	YES
73	Bilateral	G3	NA	NA	NA	NA	Stage IIIC	Serous Cystadenocarcinoma	8441/3	Ovary	DECEASED	13	NA	NA	NA
67	NA	G3	NA	NA	NA	NA	Stage IIIC	Serous Cystadenocarcinoma	8441/3	Ovary	DECEASED	21	Recurred/Progressed	9	YES
74	Bilateral	G3	NA	NA	NA	NA	Stage IIIC	Serous Cystadenocarcinoma	8441/3	Ovary	DECEASED	38	NA	NA	NA
73	Bilateral	G3	NA	NA	NA	NA	Stage IIIC	Serous Cystadenocarcinoma	8441/3	Ovary	DECEASED	0	NA	NA	NA
68	Bilateral	G3	NA	NA	NA	NA	Stage IV	Serous Cystadenocarcinoma	8441/3	Ovary	DECEASED	59	Recurred/Progressed	18	NO
64	Bilateral	G3	NA	NA	NA	NA	Stage IIIC	Serous Cystadenocarcinoma	8441/3	Ovary	DECEASED	62	Recurred/Progressed	20	NO
76	Bilateral	G3	NA	NA	NA	NA	Stage IIIC	Serous Cystadenocarcinoma	8441/3	Ovary	DECEASED	36	Recurred/Progressed	12	NO
72	Bilateral	G3	NA	NA	NA	NA	Stage IIIC	Serous Cystadenocarcinoma	8441/3	Ovary	DECEASED	52	Recurred/Progressed	20	NO
59	Bilateral	G3	NA	NA	NA	NA	Stage IIIC	Serous Cystadenocarcinoma	8441/3	Ovary	DECEASED	15	Recurred/Progressed	8	YES
70	Bilateral	G3	NA	NA	NA	NA	Stage IIIC	Serous Cystadenocarcinoma	8441/3	Ovary	DECEASED	25	Recurred/Progressed	8	YES
61	Bilateral	G3	NA	NA	NA	NA	Stage IIIC	Serous Cystadenocarcinoma	8441/3	Ovary	DECEASED	13	NA	NA	NA
57	Bilateral	G3	NA	NA	NA	NA	Stage IIIC	Serous Cystadenocarcinoma	8441/3	Ovary	DECEASED	49	NA	NA	NA
76	Bilateral	G3	NA	NA	NA	NA	Stage IV	Serous Cystadenocarcinoma	8441/3	Ovary	DECEASED	1	NA	NA	NA
81	Left	G3	NA	NA	NA	NA	Stage IIIC	Serous Cystadenocarcinoma	8441/3	Ovary	DECEASED	38	Recurred/Progressed	10	YES
72	Bilateral	G3	NA	NA	NA	NA	Stage IIIC	Serous Cystadenocarcinoma	8441/3	Ovary	DECEASED	3	NA	NA	NA
59	Bilateral	G3	NA	NA	NA	NA	Stage IV	Serous Cystadenocarcinoma	8441/3	Ovary	DECEASED	12	NA	NA	NA
72	Bilateral	G3	NA	NA	NA	NA	Stage IIIC	Serous Cystadenocarcinoma	8441/3	Ovary	DECEASED	45	Recurred/Progressed	19	NO
80	Bilateral	G3	NA	NA	NA	NA	Stage IIIC	Serous Cystadenocarcinoma	8441/3	Ovary	DECEASED	20	Recurred/Progressed	8	YES
76	Bilateral	G3	NA	NA	NA	NA	Stage IIIC	Serous Cystadenocarcinoma	8441/3	Ovary	DECEASED	42	Recurred/Progressed	19	NO
65	Bilateral	G3	NA	NA	NA	NA	Stage IIIC	Serous Cystadenocarcinoma	8441/3	Ovary	DECEASED	3	NA	NA	NA
39	Bilateral	G3	NA	NA	NA	NA	Stage IIIC	Serous Cystadenocarcinoma	8441/3	Ovary	DECEASED	29	Recurred/Progressed	14	NO
72	Bilateral	G3	NA	NA	NA	NA	Stage IV	Serous Cystadenocarcinoma	8441/3	Ovary	DECEASED	27	Recurred/Progressed	10	YES
40	Bilateral	G2	YES	NA	NA	NA	Stage IIIC	Serous Cystadenocarcinoma	8441/3	Ovary	DECEASED	79	Recurred/Progressed	6	YES
67	Bilateral	G2	NA	NA	NA	NA	Stage IIIC	Serous Cystadenocarcinoma	8441/3	Ovary	DECEASED	48	NA	NA	NA
51	Bilateral	G2	NA	NA	NA	NA	Stage IIIC	Serous Cystadenocarcinoma	8441/3	Ovary	DECEASED	48	Recurred/Progressed	20	NO
72	Left	G3	YES	YES	NA	0	Stage IIIC	Serous Cystadenocarcinoma	8441/3	Ovary	LIVING	102	Recurred/Progressed	23	NO
45	Bilateral	GX	NA	NA	NA	1	Stage IIIC	Serous Cystadenocarcinoma	8441/3	Ovary	DECEASED	39	NA	NA	NA
63	Left	G2	NA	NA	NA	NA	Stage IIIC	Serous Cystadenocarcinoma	8441/3	Ovary	DECEASED	40	NA	NA	NA
43	Right	G2	NA	NO	NA	NA	Stage IIIC	Serous Cystadenocarcinoma	8441/3	Ovary	DECEASED	34	Recurred/Progressed	11	YES
63	Bilateral	G3	NA	NA	NA	1	Stage IIIC	Serous Cystadenocarcinoma	8441/3	Ovary	DECEASED	31	Recurred/Progressed	16	NO
54	Bilateral	G3	NA	NA	NA	NA	Stage IIIC	Serous Cystadenocarcinoma	8441/3	Ovary	LIVING	68	Recurred/Progressed	6	YES
58	Bilateral	G3	NA	YES	NA	1	Stage IIIC	Serous Cystadenocarcinoma	8441/3	Ovary	DECEASED	36	NA	NA	NA
57	Bilateral	G3	YES	YES	NA	1	Stage IIIC	Serous Cystadenocarcinoma	8441/3	Ovary	DECEASED	17	Recurred/Progressed	10	YES
85	Right	G3	NA	NA	NA	1	Stage IIIC	Serous Cystadenocarcinoma	8441/3	Ovary	DECEASED	24	Recurred/Progressed	9	YES
57	Bilateral	G2	NA	NA	NA	0	Stage IIIC	Serous Cystadenocarcinoma	8441/3	Ovary	DECEASED	60	Recurred/Progressed	11	YES
48	Bilateral	G2	NA	NA	NA	0	Stage IIIC	Serous Cystadenocarcinoma	8441/3	Ovary	DECEASED	18	Recurred/Progressed	9	YES
55	Bilateral	G2	NA	NA	NA	0	Stage IIIC	Serous Cystadenocarcinoma	8441/3	Ovary	DECEASED	31	Recurred/Progressed	10	YES
45	Bilateral	G2	NA	NA	NA	0	Stage IIIC	Serous Cystadenocarcinoma	8441/3	Ovary	LIVING	35	DiseaseFree	35	NA
80	Bilateral	G3	NA	NA	NA	NA	Stage IIIC	Serous Cystadenocarcinoma	8441/3	Ovary	DECEASED	17	NA	NA	NA
60	Bilateral	G2	NA	NA	NA	2	Stage IV	Serous Cystadenocarcinoma	8441/3	Ovary	DECEASED	87	Recurred/Progressed	45	NO
44	Bilateral	G2	NA	NA	NA	0	Stage IIC	Serous Cystadenocarcinoma	8441/3	Ovary	LIVING	67	Recurred/Progressed	14	NO
55	Bilateral	G2	NA	NA	NA	0	Stage IIIC	Serous Cystadenocarcinoma	8441/3	Ovary	LIVING	24	Recurred/Progressed	12	NO
63	Bilateral	G3	NA	NA	NA	0	Stage IIIC	Serous Cystadenocarcinoma	8441/3	Ovary	LIVING	12	DiseaseFree	12	NA
77	Right	G3	NA	NA	NA	NA	Stage IIIC	Serous Cystadenocarcinoma	8441/3	Ovary	LIVING	15	DiseaseFree	15	NA
70	Bilateral	G3	NA	NA	NA	1	Stage IIIC	Serous Cystadenocarcinoma	8441/3	Ovary	LIVING	8	DiseaseFree	8	NA
58	Right	G3	NA	NA	NA	1	Stage IIIC	Serous Cystadenocarcinoma	8441/3	Ovary	LIVING	7	DiseaseFree	7	NA
55	Right	G3	NA	YES	NA	0	Stage IIIC	Serous Cystadenocarcinoma	8441/3	Ovary	LIVING	5	DiseaseFree	5	NA
56	Right	G3	NA	YES	NA	0	Stage IIIC	Serous Cystadenocarcinoma	8441/3	Ovary	DECEASED	36	Recurred/Progressed	16	NO
75	Left	G2	NO	NA	NA	NA	Stage IIIC	Serous Cystadenocarcinoma	8441/3	Ovary	DECEASED	86	Recurred/Progressed	18	NO
61	NA	G2	NA	NO	NA	0	Stage IIIC	Serous Cystadenocarcinoma	8441/3	Ovary	LIVING	65	Recurred/Progressed	52	NO
60	Left	G3	NA	NA	NA	0	Stage IIIC	Serous Cystadenocarcinoma	8441/3	Ovary	LIVING	62	Recurred/Progressed	52	NO
59	Left	G3	NA	YES	NA	0	Stage IIIC	Serous Cystadenocarcinoma	8441/3	Ovary	LIVING	45	DiseaseFree	45	NA
66	NA	G3	NA	NA	NA	NA	Stage IIIC	Serous Cystadenocarcinoma	8460/3	Omentum	DECEASED	36	Recurred/Progressed	29	NO
45	Bilateral	G3	NO	NO	NA	NA	Stage IIIC	Serous Cystadenocarcinoma	8441/3	Ovary	DECEASED	52	Recurred/Progressed	29	NO
61	NA	G3	NO	NO	NA	NA	Stage IIIC	Serous Cystadenocarcinoma	8441/3	Ovary	DECEASED	2	NA	NA	NA
65	Right	G3	NA	NA	NA	NA	Stage IV	Serous Cystadenocarcinoma	8441/3	Ovary	DECEASED	0	NA	NA	NA
59	Bilateral	G3	NO	NO	NA	NA	Stage IIIC	Serous Cystadenocarcinoma	8441/3	Ovary	DECEASED	45	Recurred/Progressed	13	NO
74	Bilateral	G3	NA	NA	NA	NA	Stage IIIC	Serous Cystadenocarcinoma	8441/3	Ovary	DECEASED	35	NA	NA	NA
65	NA	G2	NA	NO	NA	NA	Stage IV	Serous Cystadenocarcinoma	8441/3	Ovary	DECEASED	6	NA	NA	NA
61	Bilateral	G2	NO	NO	NA	NA	Stage IIIC	Serous Cystadenocarcinoma	8441/3	Ovary	DECEASED	30	Recurred/Progressed	6	YES
47	Bilateral	G3	YES	YES	NA	NA	Stage IIIC	Serous Cystadenocarcinoma	8441/3	Ovary	LIVING	46	Recurred/Progressed	22	NO
31	Bilateral	G3	YES	NO	NA	NA	Stage IIIC	Serous Cystadenocarcinoma	8441/3	Ovary	LIVING	30	Recurred/Progressed	22	NO
59	Left	G3	YES	YES	NA	NA	Stage IIIC	Serous Cystadenocarcinoma	8441/3	Ovary	LIVING	22	Recurred/Progressed	22	NO
52	Bilateral	G3	NO	NO	NA	1	Stage IIIC	Serous Cystadenocarcinoma	8441/3	Ovary	LIVING	7	Recurred/Progressed	2	YES
61	Left	G3	NO	YES	NA	NA	Stage IIIB	Serous Cystadenocarcinoma	8441/3	Ovary	LIVING	44	DiseaseFree	44	NA
50	Bilateral	G2	YES	YES	NA	NA	Stage IV	Serous Cystadenocarcinoma	8441/3	Ovary	LIVING	2	DiseaseFree	2	NA
53	Bilateral	G3	NA	NO	NA	NA	Stage IIIC	Serous Cystadenocarcinoma	8441/3	Ovary	LIVING	29	Recurred/Progressed	18	NO
52	Bilateral	G3	NA	YES	NA	0	Stage IIIC	Serous Cystadenocarcinoma	8441/3	Ovary	LIVING	29	DiseaseFree	29	NA
49	Bilateral	G3	YES	YES	NA	0	Stage IIIC	Serous Cystadenocarcinoma	8441/3	Ovary	LIVING	22	Recurred/Progressed	12	NO
54	Bilateral	G3	NO	NO	NA	NA	Stage IIIB	Serous Cystadenocarcinoma	8441/3	Ovary	DECEASED	23	Recurred/Progressed	12	NO
49	Bilateral	G3	NA	NA	NA	0	Stage IIIC	Serous Cystadenocarcinoma	8441/3	Ovary	LIVING	23	Recurred/Progressed	21	NO
84	NA	G3	NO	NO	NA	NA	Stage IIIB	Serous Cystadenocarcinoma	8441/3	Ovary	LIVING	9	DiseaseFree	9	NA
76	NA	G3	YES	YES	NA	2	Stage IIIC	Serous Cystadenocarcinoma	8441/3	Ovary	LIVING	30	Recurred/Progressed	27	NO
43	Bilateral	G2	NA	NA	NA	NA	Stage IIC	Serous Cystadenocarcinoma	8441/3	Ovary	LIVING	26	DiseaseFree	26	NA
64	NA	G3	NO	NA	NA	0	Stage IV	Serous Cystadenocarcinoma	8441/3	Ovary	LIVING	28	Recurred/Progressed	10	YES
82	NA	G3	NA	NA	NA	1	Stage IIIC	Serous Cystadenocarcinoma	8441/3	Ovary	DECEASED	24	Recurred/Progressed	14	NO
64	Left	G3	NA	NA	NA	0	Stage IIC	Serous Cystadenocarcinoma	8441/3	Ovary	LIVING	25	Recurred/Progressed	23	NO
55	Left	G3	NA	NA	100	NA	Stage IIB	Serous Cystadenocarcinoma	8440/3	Ovary	LIVING	14	DiseaseFree	14	NA
NA	Left	G3	YES	YES	NA	NA	Stage IIIC	Serous Cystadenocarcinoma	8441/3	Ovary	DECEASED	24	NA	NA	NA
58	Left	G3	NO	NO	NA	NA	Stage IIIC	Serous Cystadenocarcinoma	8441/3	Ovary	DECEASED	11	NA	NA	NA
47	Bilateral	G3	YES	YES	NA	0	Stage IIIC	Serous Cystadenocarcinoma	8441/3	Ovary	LIVING	21	Recurred/Progressed	17	NO
57	Bilateral	G3	YES	YES	NA	NA	Stage IIIC	Serous Cystadenocarcinoma	8441/3	Ovary	DECEASED	2	NA	NA	NA
56	Bilateral	G3	YES	YES	NA	NA	Stage IIIC	Serous Cystadenocarcinoma	8441/3	Ovary	LIVING	25	DiseaseFree	25	NA
63	NA	NA	NA	NA	NA	NA	NA	Serous Cystadenocarcinoma	8441/3	Ovary	LIVING	25	DiseaseFree	25	NA
NA	Bilateral	G3	NA	NA	NA	NA	Stage IIIC	Serous Cystadenocarcinoma	8441/3	Ovary	LIVING	180	DiseaseFree	180	NA
NA	Bilateral	G3	NA	NA	NA	NA	Stage IV	Serous Cystadenocarcinoma	8441/3	Ovary	DECEASED	22	Recurred/Progressed	7	YES
NA	Bilateral	G3	NA	NA	NA	NA	Stage IIIC	Serous Cystadenocarcinoma	8441/3	Ovary	LIVING	116	Recurred/Progressed	70	NO
NA	Right	G3	NA	NA	NA	NA	Stage IIIC	Serous Cystadenocarcinoma	8441/3	Ovary	DECEASED	9	NA	NA	NA
NA	Left	G3	NA	YES	NA	NA	Stage IIIC	Serous Cystadenocarcinoma	8441/3	Ovary	DECEASED	34	Recurred/Progressed	15	NO
NA	Right	G3	NA	YES	NA	NA	Stage IV	Serous Cystadenocarcinoma	8441/3	Ovary	DECEASED	2	NA	NA	NA
NA	Bilateral	G3	NO	NO	NA	NA	Stage IIIA	Serous Cystadenocarcinoma	8441/3	Ovary	LIVING	5	DiseaseFree	5	NA
56	Right	G3	YES	YES	100	0	Stage IC	Serous Cystadenocarcinoma	8441/3	Ovary	DECEASED	21	Recurred/Progressed	5	YES
61	Right	GX	NO	NO	100	0	Stage IIC	Serous Cystadenocarcinoma	8460/3	Ovary	LIVING	12	DiseaseFree	12	NA
38	Bilateral	G1	YES	YES	NA	NA	Stage IV	Serous Cystadenocarcinoma	8441/3	Ovary	LIVING	11	DiseaseFree	11	NA
47	Bilateral	G3	YES	YES	NA	NA	Stage IIIC	Serous Cystadenocarcinoma	8441/3	Ovary	DECEASED	21	NA	NA	NA
41	Bilateral	G3	YES	YES	NA	NA	Stage IIIC	Serous Cystadenocarcinoma	8441/3	Ovary	LIVING	31	Recurred/Progressed	28	NO
59	Bilateral	G3	NO	NO	NA	NA	Stage IV	Serous Cystadenocarcinoma	8441/3	Ovary	LIVING	28	Recurred/Progressed	18	NO
72	Bilateral	G3	YES	YES	NA	NA	Stage IIIC	Serous Cystadenocarcinoma	8441/3	Ovary	LIVING	32	Recurred/Progressed	6	YES
46	Bilateral	G3	YES	YES	NA	NA	Stage IIIC	Serous Cystadenocarcinoma	8441/3	Ovary	DECEASED	49	Recurred/Progressed	25	NO
43	Bilateral	G3	YES	YES	NA	NA	Stage IV	Serous Cystadenocarcinoma	8441/3	Ovary	LIVING	45	DiseaseFree	45	NA
60	Right	G3	YES	YES	NA	NA	Stage IIIC	Serous Cystadenocarcinoma	8441/3	Ovary	DECEASED	36	Recurred/Progressed	9	YES
72	Right	G3	YES	YES	NA	3	Stage IIIC	Serous Cystadenocarcinoma	8441/3	Ovary	DECEASED	2	NA	NA	NA
76	Bilateral	G3	NO	NA	NA	NA	Stage IIIB	Serous Cystadenocarcinoma	8441/3	Ovary	DECEASED	34	Recurred/Progressed	16	NO
53	Bilateral	G2	NA	NA	NA	NA	Stage IIC	Serous Cystadenocarcinoma	8441/3	Ovary	DECEASED	44	Recurred/Progressed	27	NO
52	Bilateral	G3	NO	NO	NA	NA	Stage IIIB	Serous Cystadenocarcinoma	8441/3	Ovary	LIVING	6	DiseaseFree	6	NA
64	Bilateral	G3	YES	NA	NA	NA	Stage IIIC	Serous Cystadenocarcinoma	8441/3	Ovary	LIVING	31	Recurred/Progressed	24	NO
57	Bilateral	G3	YES	YES	NA	NA	Stage IIC	Serous Cystadenocarcinoma	8441/3	Ovary	LIVING	37	DiseaseFree	37	NA
65	Bilateral	G3	YES	YES	NA	NA	Stage IIIC	Serous Cystadenocarcinoma	8441/3	Ovary	LIVING	57	Recurred/Progressed	55	NO
60	Bilateral	G3	NO	NA	NA	NA	Stage IIIB	Serous Cystadenocarcinoma	8441/3	Ovary	DECEASED	43	NA	NA	NA
46	Bilateral	G3	YES	NA	NA	NA	Stage IV	Serous Cystadenocarcinoma	8441/3	Ovary	DECEASED	16	Recurred/Progressed	14	NO
58	Bilateral	G2	NA	NA	NA	NA	Stage IIIC	Serous Cystadenocarcinoma	8441/3	Ovary	DECEASED	38	Recurred/Progressed	14	NO
44	Bilateral	G3	YES	YES	NA	NA	Stage IIIC	Serous Cystadenocarcinoma	8441/3	Ovary	LIVING	2	DiseaseFree	2	NA
49	Bilateral	G3	YES	YES	NA	NA	Stage IIIC	Serous Cystadenocarcinoma	8441/3	Ovary	LIVING	6	DiseaseFree	6	NA
68	Bilateral	G3	YES	YES	NA	NA	Stage IIIC	Serous Cystadenocarcinoma	8441/3	Ovary	LIVING	14	Recurred/Progressed	11	YES
47	Bilateral	G3	YES	YES	NA	NA	Stage IIIC	Serous Cystadenocarcinoma	8441/3	Ovary	LIVING	18	DiseaseFree	18	NA
54	Bilateral	G2	YES	YES	NA	NA	Stage IIIC	Serous Cystadenocarcinoma	8441/3	Ovary	LIVING	4	DiseaseFree	4	NA
41	Bilateral	G2	YES	YES	NA	NA	Stage IIC	Serous Cystadenocarcinoma	8441/3	Ovary	LIVING	31	Recurred/Progressed	27	NO
65	Bilateral	G3	YES	YES	NA	NA	Stage IIIC	Serous Cystadenocarcinoma	8441/3	Ovary	LIVING	40	Recurred/Progressed	3	YES
82	Left	G2	YES	YES	NA	NA	Stage IIC	Serous Cystadenocarcinoma	8441/3	Ovary	LIVING	31	DiseaseFree	31	NA
51	Bilateral	G3	YES	YES	NA	NA	Stage IIIC	Serous Cystadenocarcinoma	8441/3	Ovary	DECEASED	1	NA	NA	NA
51	Bilateral	G3	NO	NO	NA	NA	Stage IIIC	Serous Cystadenocarcinoma	8441/3	Ovary	LIVING	5	DiseaseFree	5	NA
58	Bilateral	G3	NO	NO	NA	NA	Stage IIIC	Serous Cystadenocarcinoma	8441/3	Ovary	LIVING	52	DiseaseFree	52	NA
64	Bilateral	G3	NA	NA	NA	NA	Stage IIIC	Serous Cystadenocarcinoma	8441/3	Ovary	LIVING	72	DiseaseFree	72	NA
54	Bilateral	G2	YES	NA	NA	NA	Stage IIIC	Serous Cystadenocarcinoma	8441/3	Ovary	DECEASED	62	Recurred/Progressed	15	NO
71	Bilateral	G2	YES	YES	NA	NA	Stage IIC	Serous Cystadenocarcinoma	8441/3	Ovary	LIVING	61	DiseaseFree	61	NA
63	Bilateral	G2	NO	NA	NA	NA	Stage IIIC	Serous Cystadenocarcinoma	8441/3	Ovary	LIVING	65	DiseaseFree	65	NA
56	Bilateral	G2	NA	NA	100	0	Stage IIIC	Serous Cystadenocarcinoma	8441/3	Ovary	DECEASED	55	NA	NA	NA
75	Right	G3	NA	NA	NA	NA	Stage IIIC	Serous Cystadenocarcinoma	8441/3	Ovary	DECEASED	6	NA	NA	NA
53	Bilateral	G2	NO	NA	NA	NA	Stage IIC	Serous Cystadenocarcinoma	8441/3	Ovary	LIVING	77	Recurred/Progressed	55	NO
41	Bilateral	G3	NO	NO	NA	NA	Stage IIIC	Serous Cystadenocarcinoma	8441/3	Ovary	DECEASED	21	Recurred/Progressed	15	NO
57	Bilateral	NA	NA	NA	NA	NA	Stage IIIC	Serous Cystadenocarcinoma	8441/3	Ovary	DECEASED	44	Recurred/Progressed	7	YES
62	Left	G3	NA	NA	NA	NA	Stage IV	Serous Cystadenocarcinoma	8441/3	Ovary	LIVING	126	Recurred/Progressed	72	NO
54	Right	G3	YES	YES	NA	NA	Stage IIC	Serous Cystadenocarcinoma	8441/3	Ovary	DECEASED	22	Recurred/Progressed	10	YES
48	Right	G3	NO	NO	NA	NA	Stage IIIB	Serous Cystadenocarcinoma	8460/3	Ovary	LIVING	40	Recurred/Progressed	26	NO
78	Left	G3	NO	NO	NA	NA	Stage IIA	Serous Cystadenocarcinoma	8441/3	Ovary	LIVING	19	DiseaseFree	19	NA
56	Right	GB	NA	NA	50	4	Stage IV	Serous Cystadenocarcinoma	8460/3	Ovary	DECEASED	1	NA	NA	NA
72	Right	G3	YES	YES	NA	1	Stage IIIC	Serous Cystadenocarcinoma	8441/3	Ovary	DECEASED	10	Recurred/Progressed	8	YES
