# Supplementary material for: CAF-Associated Paracrine Signaling Worsens Outcome and Potentially Contributes to Chemoresistance in Epithelial Ovarian Cancer
Source: Front Oncol. 2022 Mar 3;12:798680. doi: 10.3389/fonc.2022.798680 (PMC8927667; doi:10.3389/fonc.2022.798680)
Supplement: Supplementary file 4 [file Table_3.xlsx]

## Sheet: Target Genes
Target Genes
ITGB2	BAMBI	CTSB	EGFR	PTK2	GRK2	IFNA2	MMP14	PDGFRB	KRAS	RPS6KB1	SMURF2	TP53
EIF4EBP1	BMPR1A	CUL1	EIF4B	FASLG	GRB2	IFNB1	MTOR	PDPK1	NRAS	RPS6KB2	SOS1	TFDP1
EIF4EBP2	BRCA1	CXCR4	EIF4E	FGF1	GSK3A	JAK1	RICTOR	PCK2	RBL2	RPS6KC1	SOS2	TSC1
EIF4EBP3	BRCA2	MINOS1-NBL1	NOS3	FGF10	GSK3B	JAK2	MYC	PHLPP1	DDIT4	ZFYVE9	SP1	TSC2
ACVR1	CASP9	DCN	EPHA1	FGF2	HBEGF	JAK3	NFKB1	PIK3CA	RHEB	CXCL12	SYK	CGA
AKT1	CCND1	E2F4	EPHA2	FGF7	HEY1	LTBP1	NGF	PIK3CB	RHOA	SGK1	TCL1A	VEGFA
ITGA6	PROM1	E2F5	EPHA3	FAP	HGF	STK11	NODAL	PIK3CD	RBX1	SH2D3C	TGIF1	VEGFB
PRKAA1	CD19	MMRN1	EPHA4	FN1	HSP90AA1	MCL1	NOG	PIK3CG	ROCK1	SKP1	TGIF2	ACTA2
BAD	PECAM1	EFNA1	EPHA5	FOXO3	ID1	MDM2	NR4A1	PITX2	RPTOR	SMAD1	TGFBR2	TUBB
PIK3AP1	CDC37	EFNA2	EPHA6	FOSL1	IGF1	MAP2K1	RBL1	PKN1	RXRA	SMAD2	TGFA	TTC1
BCL2	CDK1	EFNA3	EPHA7	S100A4	IKBKB	MMP11	CDKN2B	PTPA	RPS6	SMAD3	TGFB1	PGK1
BCL2L1	CHRD	EFNA4	EPHA8	FST	IL1A	MMP13	CDKN1A	PPP2CA	RPS6KA1	SMAD4	TGFB2	NEDD8
BCR	MET	EFNA5	EPHB1	GNB1	IL1B	MMP2	PSMD9	PRDX5	RPS6KA2	SMAD5	TGFB3	HPRT1
ITGB1	MYB	EFNB1	EPHB2	GNB2	IL6	MMP3	RPS6KB1	PRKCA	RPS6KA3	SMAD6	THBS1	GUSB
FGF2	CTGF	EFNB2	EPHB3	GNB3	INHBA	MMP7	ADM	PTEN	RPS6KA4	SMAD7	TLR2	GAPDH
BCL2L11	CREB1	EFNB3	EPHB4	GNG2	IFNG	MMP9	PDGFA	RAC1	RPS6KA5	SMAD9	TLR4	CLTC
GDF7	CREBBP	EGF	MAPK1	GNGT1	IRS1	MST1	PDGFB	RAF1	RPS6KA6	SMURF1	TNF	ACTB
