# Supplementary material for: CAF-Associated Paracrine Signaling Worsens Outcome and Potentially Contributes to Chemoresistance in Epithelial Ovarian Cancer
Source: Front Oncol. 2022 Mar 3;12:798680. doi: 10.3389/fonc.2022.798680 (PMC8927667; doi:10.3389/fonc.2022.798680)
Supplement: Supplementary file 5 [file Table_4.xlsx]

## Sheet: Supplemental table 4
Supplemental table 4: Influence of several clinical variables on Overall survival (OS). Whether a single variable did influence OS indepedant from the others was evaluated via multivariant cox proportional hazard models. CI: Confidence intervall
Dependant variable:	Hazard ratio:	Lower CI (95%):	Upper CI (95%):	P-value:
Outcome after therapy	5.0645	1.5362	8.5928	0.0049
Grading	2.136	-0.4543	4.7263	0.106
Age	0.0229	-0.0199	0.0663	0.2942
Stage	-3.0819	-6.5776	0.4125	0.0839
