# Supplementary material for: CAF-Associated Paracrine Signaling Worsens Outcome and Potentially Contributes to Chemoresistance in Epithelial Ovarian Cancer
Source: Front Oncol. 2022 Mar 3;12:798680. doi: 10.3389/fonc.2022.798680 (PMC8927667; doi:10.3389/fonc.2022.798680)
Supplement: Supplementary file 6 [file Table_5.xlsx]

## Sheet: Supplemental table 5
Supplemental table 5: Influence of several clinical variables on outcome after chemotherapy. A Multivariant ANOVA model was created to estimate whether outcome after therapy was influenced by other clinical variables including Grading, Age and Stage ( FIGO classification).
Dependant variable:	P-value:
Grading	0.0593
Age	0.3245
Stage	0.5824
