# Supplementary material for: CAF-Associated Paracrine Signaling Worsens Outcome and Potentially Contributes to Chemoresistance in Epithelial Ovarian Cancer
Source: Front Oncol. 2022 Mar 3;12:798680. doi: 10.3389/fonc.2022.798680 (PMC8927667; doi:10.3389/fonc.2022.798680)
Supplement: Supplementary file 7 [file Table_6.xlsx]

## Sheet: Supplemental table 6
Supplemental table 6: Correlations between fibroblast marker expression (FAP, FN1, ACTA2) and CAF-associated genes in the NanoString panel.
Gene:	Applied test:	P-value:
FAP by FAP	Spearman’s rank correlation test	7.30E-07
FAP by MMP2	Spearman’s rank correlation test	2.20E-06
FAP by MMP14	Spearman’s rank correlation test	2.50E-06
FAP by INHBA	Spearman’s rank correlation test	2.60E-06
FAP by MMP11	Spearman’s rank correlation test	2.60E-06
FAP by FN1	Spearman’s rank correlation test	2.70E-06
FAP by FGF1	Spearman’s rank correlation test	0.00014
FAP by PDGFRB	Spearman’s rank correlation test	0.00018
FAP by CDKN2B	Spearman’s rank correlation test	0.00025
FAP by THBS1	Spearman’s rank correlation test	0.00056
FAP by TTC1	Spearman’s rank correlation test	0.00094
FAP by DCN	Spearman’s rank correlation test	0.0017
FAP by ITGB1	Spearman’s rank correlation test	0.0028
FAP by MINOS1.NBL1	Spearman’s rank correlation test	0.0033
FAP by GUSB	Spearman’s rank correlation test	0.0044
FAP by FGF7	Spearman’s rank correlation test	0.006
FAP by EPHB3	Spearman’s rank correlation test	0.0075
FAP by RPS6KC1	Spearman’s rank correlation test	0.0075
FAP by EIF4EBP3	Spearman’s rank correlation test	0.0093
FAP by PPP2CA	Spearman’s rank correlation test	0.01
FAP by TGFBR2	Spearman’s rank correlation test	0.01
FAP by RPTOR	Spearman’s rank correlation test	0.013
FAP by MMP13	Spearman’s rank correlation test	0.014
FAP by CDKN1A	Spearman’s rank correlation test	0.017
FAP by CXCL12	Spearman’s rank correlation test	0.019
FAP by HSP90AA1	Spearman’s rank correlation test	0.02
FAP by ITGA6	Spearman’s rank correlation test	0.02
FAP by TGFB3	Spearman’s rank correlation test	0.02
FAP by EPHB2	Spearman’s rank correlation test	0.021
FAP by CUL1	Spearman’s rank correlation test	0.022
FAP by EFNB2	Spearman’s rank correlation test	0.025
FAP by ADM	Spearman’s rank correlation test	0.027
FAP by SKP1	Spearman’s rank correlation test	0.028
FAP by S100A4	Spearman’s rank correlation test	0.03
FAP by AKT1	Spearman’s rank correlation test	0.034
FAP by EFNA3	Spearman’s rank correlation test	0.036
FAP by RPS6KB2	Spearman’s rank correlation test	0.04
FAP by BCR	Spearman’s rank correlation test	0.043
FAP by TFDP1	Spearman’s rank correlation test	0.044
FAP by IGF1	Spearman’s rank correlation test	0.046
FAP by VEGFA	Spearman’s rank correlation test	0.049
FAP by FAP	Linear regression model	0
FAP by MMP14	Linear regression model	1.90E-11
FAP by MMP2	Linear regression model	4.60E-08
FAP by INHBA	Linear regression model	9.80E-08
FAP by MMP11	Linear regression model	2.50E-07
FAP by FN1	Linear regression model	1.40E-06
FAP by FGF1	Linear regression model	9.20E-05
FAP by CDKN2B	Linear regression model	0.00012
FAP by HSP90AA1	Linear regression model	0.00041
FAP by PDGFRB	Linear regression model	0.00051
FAP by MINOS1.NBL1	Linear regression model	0.00067
FAP by THBS1	Linear regression model	0.001
FAP by DCN	Linear regression model	0.0027
FAP by ITGB1	Linear regression model	0.003
FAP by MMP13	Linear regression model	0.0068
FAP by S100A4	Linear regression model	0.0072
FAP by CDKN1A	Linear regression model	0.0089
FAP by AKT1	Linear regression model	0.0092
FAP by EFNB2	Linear regression model	0.011
FAP by FGF7	Linear regression model	0.012
FAP by RPS6KC1	Linear regression model	0.012
FAP by GUSB	Linear regression model	0.017
FAP by EPHB3	Linear regression model	0.017
FAP by ZFYVE9	Linear regression model	0.021
FAP by ITGA6	Linear regression model	0.022
FAP by RPS6KB2	Linear regression model	0.022
FAP by TTC1	Linear regression model	0.025
FAP by EIF4EBP3	Linear regression model	0.035
FAP by IGF1	Linear regression model	0.036
FAP by ACTA2	Linear regression model	0.038
FAP by CTGF	Linear regression model	0.042
FAP by RPTOR	Linear regression model	0.045
